# Supplementary material for: Bioelectrical Impedance Analysis of Body Composition in Male Childhood Brain Tumor Survivors
Source: Diseases. 2024 Nov 28;12(12):306. doi: 10.3390/diseases12120306 (PMC11727618; doi:10.3390/diseases12120306)
Supplement: Supplementary file 1 [file diseases-12-00306-s001.zip]

Archive with 1 entries (1 files):
- diseases-3288314-supplementary.pdf
